# Supplementary material for: Enhanced Biochemical and Structural Defense in PGPR-Inoculated Sweet Basil Under Aphid Herbivory
Source: Plants (Basel). 2025 Dec 20;15(1):15. doi: 10.3390/plants15010015 (PMC12787337; doi:10.3390/plants15010015)
Supplement: Supplementary file 1 [file plants-15-00015-s001.zip]

Archive with 1 entries (1 files):
- plants-4051237-supplementary.pdf
